# Supplementary material for: Identification Exploring the Mechanism and Clinical Validation of Mitochondrial Dynamics-Related Genes in Membranous Nephropathy Based on Mendelian Randomization Study and Bioinformatics Analysis
Source: Biomedicines. 2025 Jun 17;13(6):1489. doi: 10.3390/biomedicines13061489 (PMC12191289; doi:10.3390/biomedicines13061489)
Supplement: Supplementary file 1 [file biomedicines-13-01489-s001.zip]

Archive with 19 entries (18 files):
- Figure_S1.tif
- Figure_S2.tif
- Figure_S3.tif
- Figure_S4.tif
- Figure_S5.tif
- Figure_S6.tif
- Figure_S7.tif
- Figure_S8.tif
- Tables/
- Tables/Table S1.xlsx
- Tables/Table S10.xlsx
- Tables/Table S2.xlsx
- Tables/Table S3.xlsx
- Tables/Table S4.xlsx
- Tables/Table S5.xlsx
- Tables/Table S6.xlsx
- Tables/Table S7.xlsx
- Tables/Table S8.xlsx
- Tables/Table S9.xlsx
