# Supplementary material for: Identification Exploring the Mechanism and Clinical Validation of Mitochondrial Dynamics-Related Genes in Membranous Nephropathy Based on Mendelian Randomization Study and Bioinformatics Analysis
Source: Biomedicines. 2025 Jun 17;13(6):1489. doi: 10.3390/biomedicines13061489 (PMC12191289; doi:10.3390/biomedicines13061489)
Supplement: Supplementary file 1 [file biomedicines-13-01489-s001.zip › Tables/Table S1.xlsx]

## Sheet: Supplementary Table 1
Table S1 RT-qPCR primer sequences
Primers	Sequence
MY09A F	TTCTGCCATCTCCGGTCCTA
MY09A R	TCAAAGCGTCGTCTTCCTCC
NFKBIZ F	GGTCAGACGGCGAGTTCTT
NFKBIZ R	TCGAGAGTTCAGCATCAGGC
RTTN F	GGGCTCATCAGGAAACTCGG
RTTN R	ACGGACGGGAAATTGAACCA
USP40 F	CTGGGCTTTAGGCAGGTAGT
USP40 R	TTCTCTAGGAGCAGGTGGCT
Internal reference-GAPDH F	CGAAGGTGGAGTCAACGGATTT
Internal reference-GAPDH R	ATGGGTGGAATCATATTGGAAC
