# Supplementary material for: Identification Exploring the Mechanism and Clinical Validation of Mitochondrial Dynamics-Related Genes in Membranous Nephropathy Based on Mendelian Randomization Study and Bioinformatics Analysis
Source: Biomedicines. 2025 Jun 17;13(6):1489. doi: 10.3390/biomedicines13061489 (PMC12191289; doi:10.3390/biomedicines13061489)
Supplement: Supplementary file 1 [file biomedicines-13-01489-s001.zip › Tables/Table S10.xlsx]

## Sheet: Supplementary Table 10 
Table S10 The correlation between key genes and immune factors.
	gene	cell	Correlation	Pvalue
1	MYO9A	CCL1	-0.102087	0.449863
2	USP40	CCL1	-0.0788851	0.559701
3	GPR18	CCL1	-0.16224	0.227911
4	NFKBIZ	CCL1	-0.0481592	0.722031
5	RTTN	CCL1	-0.0440757	0.744765
6	MYO9A	CCL2	0.0625486	0.643922
7	USP40	CCL2	0.127953	0.342859
8	GPR18	CCL2	-0.053151	0.694564
9	NFKBIZ	CCL2	0.133394	0.322556
10	RTTN	CCL2	-0.097161	0.47214
11	MYO9A	CCL3	-0.15608	0.246296
12	USP40	CCL3	-0.281543	0.0338686
13	GPR18	CCL3	0.223493	0.0946885
14	NFKBIZ	CCL3	-0.174812	0.193394
15	RTTN	CCL3	-0.359152	0.00607581
16	MYO9A	CCL4	-0.10076	0.455807
17	USP40	CCL4	-0.171871	0.201112
18	GPR18	CCL4	0.0553881	0.682377
19	NFKBIZ	CCL4	-0.112557	0.404499
20	RTTN	CCL4	-0.158383	0.239306
21	MYO9A	CCL5	0.106819	0.429024
22	USP40	CCL5	-0.128666	0.340154
23	GPR18	CCL5	-0.0147137	0.913495
24	NFKBIZ	CCL5	-0.25	0.0607177
25	RTTN	CCL5	-0.0958647	0.478099
26	MYO9A	CCL7	-0.0186025	0.890757
27	USP40	CCL7	-0.0252795	0.851929
28	GPR18	CCL7	0.0474146	0.72616
29	NFKBIZ	CCL7	0.0774566	0.566855
30	RTTN	CCL7	-0.219601	0.100731
31	MYO9A	CCL8	-0.199964	0.135867
32	USP40	CCL8	-0.0469624	0.728671
33	GPR18	CCL8	-0.152196	0.258394
34	NFKBIZ	CCL8	-0.226151	0.0907283
35	RTTN	CCL8	-0.108344	0.422425
36	MYO9A	CCL11	-0.0906145	0.502635
37	USP40	CCL11	-0.221293	0.098068
38	GPR18	CCL11	-0.232017	0.082446
39	NFKBIZ	CCL11	-0.108698	0.420899
40	RTTN	CCL11	-0.124968	0.354332
41	MYO9A	CCL13	-0.0434275	0.748394
42	USP40	CCL13	-0.0576892	0.669926
43	GPR18	CCL13	0.207613	0.121224
44	NFKBIZ	CCL13	0.0831605	0.538551
45	RTTN	CCL13	-0.00862069	0.949254
46	MYO9A	CCL16	-0.0195427	0.885272
47	USP40	CCL16	0.192354	0.151716
48	GPR18	CCL16	-0.066537	0.622889
49	NFKBIZ	CCL16	-0.14529	0.280878
50	RTTN	CCL16	-0.0211632	0.875831
51	MYO9A	CCL17	-0.0846581	0.531236
52	USP40	CCL17	0.0149097	0.912348
53	GPR18	CCL17	0.0749684	0.579414
54	NFKBIZ	CCL17	-0.15807	0.240251
55	RTTN	CCL17	-0.247103	0.0638668
56	MYO9A	CCL18	-0.178636	0.183677
57	USP40	CCL18	-0.0299141	0.825176
58	GPR18	CCL18	0.08381	0.535373
59	NFKBIZ	CCL18	-0.0194452	0.885841
60	RTTN	CCL18	-0.194905	0.146258
61	MYO9A	CCL19	0.133848	0.320898
62	USP40	CCL19	-0.0442068	0.744031
63	GPR18	CCL19	-0.0145193	0.914634
64	NFKBIZ	CCL19	0.00304641	0.982057
65	RTTN	CCL19	-0.0633264	0.639797
66	MYO9A	CCL20	-0.207674	0.121112
67	USP40	CCL20	0.0248258	0.854558
68	GPR18	CCL20	-0.0562298	0.677813
69	NFKBIZ	CCL20	-0.12069	0.371175
70	RTTN	CCL20	0.04965	0.71379
71	MYO9A	CCL21	0.16295	0.225854
72	USP40	CCL21	0.00635229	0.962596
73	GPR18	CCL21	0.0797589	0.555347
74	NFKBIZ	CCL21	0.115504	0.392226
75	RTTN	CCL21	0.0520482	0.7006
76	MYO9A	CCL22	-0.00518538	0.969463
77	USP40	CCL22	-0.136607	0.310932
78	GPR18	CCL22	-0.205766	0.124646
79	NFKBIZ	CCL22	-0.202165	0.131525
80	RTTN	CCL22	-0.228092	0.0879189
81	MYO9A	CCL23	0.0416127	0.758583
82	USP40	CCL23	0.11016	0.414641
83	GPR18	CCL23	0.0321499	0.812339
84	NFKBIZ	CCL23	0.198017	0.1398
85	RTTN	CCL23	-0.0353254	0.79419
86	MYO9A	CCL24	-0.391859	0.00257414
87	USP40	CCL24	-0.0626489	0.643389
88	GPR18	CCL24	-0.212202	0.113033
89	NFKBIZ	CCL24	0.0818331	0.545076
90	RTTN	CCL24	-0.0684805	0.612746
91	MYO9A	CCL25	-0.265861	0.0456227
92	USP40	CCL25	-0.297551	0.0245842
93	GPR18	CCL25	-0.261862	0.0491024
94	NFKBIZ	CCL25	-0.180395	0.179328
95	RTTN	CCL25	0.00722747	0.957447
96	MYO9A	CCL26	-0.259694	0.0510778
97	USP40	CCL26	-0.050884	0.706992
98	GPR18	CCL26	0.14069	0.29655
99	NFKBIZ	CCL26	0.0992692	0.462535
100	RTTN	CCL26	0.0325712	0.809925
101	MYO9A	CCL27	-0.117838	0.382667
102	USP40	CCL27	0.156506	0.244992
103	GPR18	CCL27	0.0314369	0.816428
104	NFKBIZ	CCL27	-0.190563	0.155639
105	RTTN	CCL27	-0.0515945	0.703089
106	MYO9A	CCL28	0.187062	0.163518
107	USP40	CCL28	0.121795	0.366775
108	GPR18	CCL28	0.183825	0.171063
109	NFKBIZ	CCL28	0.187646	0.162185
110	RTTN	CCL28	0.162173	0.228107
111	MYO9A	CX3CL1	-0.0864662	0.52247
112	USP40	CX3CL1	-0.214811	0.10857
113	GPR18	CX3CL1	-0.257491	0.0531518
114	NFKBIZ	CX3CL1	-0.44322	0.000554717
115	RTTN	CX3CL1	-0.338735	0.00995405
116	MYO9A	CXCL1	0.153617	0.253922
117	USP40	CXCL1	0.24855	0.0622784
118	GPR18	CXCL1	-0.0174037	0.897758
119	NFKBIZ	CXCL1	0.178118	0.184974
120	RTTN	CXCL1	0.121338	0.368592
121	MYO9A	CXCL2	0.0815738	0.546355
122	USP40	CXCL2	0.115802	0.391
123	GPR18	CXCL2	0.169535	0.207398
124	NFKBIZ	CXCL2	0.301308	0.0227481
125	RTTN	CXCL2	-0.0568132	0.674656
126	MYO9A	CXCL3	-0.105587	0.434394
127	USP40	CXCL3	0.075871	0.574843
128	GPR18	CXCL3	0.0983293	0.466804
129	NFKBIZ	CXCL3	0.144607	0.28317
130	RTTN	CXCL3	0.117125	0.385573
131	MYO9A	CXCL5	-0.0620949	0.646332
132	USP40	CXCL5	-0.162146	0.228186
133	GPR18	CXCL5	0.00346778	0.979575
134	NFKBIZ	CXCL5	-0.13482	0.317363
135	RTTN	CXCL5	-0.311187	0.0184633
136	MYO9A	CXCL6	-0.0607337	0.653586
137	USP40	CXCL6	-0.0980068	0.468274
138	GPR18	CXCL6	-0.0405438	0.764604
139	NFKBIZ	CXCL6	-0.136375	0.31176
140	RTTN	CXCL6	-0.112199	0.406006
141	MYO9A	CXCL8	0.00518538	0.969463
142	USP40	CXCL8	0.0707503	0.600992
143	GPR18	CXCL8	0.0849119	0.530001
144	NFKBIZ	CXCL8	0.295502	0.0256376
145	RTTN	CXCL8	0.205341	0.125443
146	MYO9A	CXCL9	0.0163339	0.904012
147	USP40	CXCL9	0.0307892	0.820146
148	GPR18	CXCL9	0.0418402	0.757304
149	NFKBIZ	CXCL9	-0.0748639	0.579945
150	RTTN	CXCL9	-0.136959	0.309675
151	MYO9A	CXCL10	0.0286492	0.83246
152	USP40	CXCL10	0.00657916	0.961261
153	GPR18	CXCL10	0.0621607	0.645982
154	NFKBIZ	CXCL10	0.00479647	0.971752
155	RTTN	CXCL10	-0.229064	0.0865375
156	MYO9A	CXCL11	0.100596	0.456543
157	USP40	CXCL11	0.0335116	0.804544
158	GPR18	CXCL11	0.181426	0.176813
159	NFKBIZ	CXCL11	0.0366865	0.786443
160	RTTN	CXCL11	-0.0978092	0.469175
161	MYO9A	CXCL12	0.166062	0.216996
162	USP40	CXCL12	-0.091136	0.50017
163	GPR18	CXCL12	-0.0185704	0.890944
164	NFKBIZ	CXCL12	-0.0603448	0.655665
165	RTTN	CXCL12	0.24112	0.0707861
166	MYO9A	CXCL13	-0.0168852	0.900789
167	USP40	CXCL13	0.146591	0.276546
168	GPR18	CXCL13	-0.126527	0.348309
169	NFKBIZ	CXCL13	-0.0682212	0.614095
170	RTTN	CXCL13	0.0304322	0.822197
171	MYO9A	CXCL14	-0.0861421	0.524036
172	USP40	CXCL14	0.360719	0.00584221
173	GPR18	CXCL14	-0.0586605	0.664696
174	NFKBIZ	CXCL14	-0.0991055	0.463277
175	RTTN	CXCL14	0.212082	0.113243
176	MYO9A	CXCL16	0.0495204	0.714505
177	USP40	CXCL16	-0.243364	0.068124
178	GPR18	CXCL16	0.0645914	0.633113
179	NFKBIZ	CXCL16	-0.0477055	0.724546
180	RTTN	CXCL16	-0.324281	0.0138579
181	MYO9A	CXCL17	0.032992	0.807516
182	USP40	CXCL17	0.11379	0.399336
183	GPR18	CXCL17	0.278621	0.0358436
184	NFKBIZ	CXCL17	0.0679284	0.61562
185	RTTN	CXCL17	-0.052826	0.696341
186	MYO9A	XCL1	-0.362523	0.00558322
187	USP40	XCL1	-0.37041	0.00456505
188	GPR18	XCL1	-0.190598	0.155561
189	NFKBIZ	XCL1	-0.116736	0.387164
190	RTTN	XCL1	-0.177599	0.186277
191	MYO9A	XCL2	-0.23354	0.0803959
192	USP40	XCL2	-0.199712	0.136373
193	GPR18	XCL2	0.0259925	0.847802
194	NFKBIZ	XCL2	-0.140137	0.298473
195	RTTN	XCL2	-0.198149	0.139529
