# Supplementary material for: Identification Exploring the Mechanism and Clinical Validation of Mitochondrial Dynamics-Related Genes in Membranous Nephropathy Based on Mendelian Randomization Study and Bioinformatics Analysis
Source: Biomedicines. 2025 Jun 17;13(6):1489. doi: 10.3390/biomedicines13061489 (PMC12191289; doi:10.3390/biomedicines13061489)
Supplement: Supplementary file 1 [file biomedicines-13-01489-s001.zip › Tables/Table S2.xlsx]

## Sheet: Supplementary Table 2
Table S2 211 BPs of MD-DEGs
ONTOLOGY	ID	Description	GeneRatio	BgRatio	pvalue	p.adjust	qvalue	geneID	Count	richFactor
BP	GO:0008380	RNA splicing	29/265	469/18903	2.31651e-11	6.43294e-08	6.25701e-08	DDX5/CLK1/RBM39/CCNL1/SFPQ/TARDBP/SLC38A2/PNN/CLK4/PTBP2/HNRNPA1/SON/THOC1/FXR1/HNRNPC/CWF19L2/LUC7L2/PPWD1/RBM6/PRPF39/NCBP1/RBM4/PPIL3/RBMX/SNRNP70/MAGOHB/TXNL4B/HNRNPH1/SNRPF	29	0.618337
BP	GO:0000377	via transesterification reactions with bulged adenosine as nucleophile	23/265	329/18903	2.7877e-10	2.45492e-07	2.38778e-07	DDX5/RBM39/SFPQ/PNN/PTBP2/HNRNPA1/SON/FXR1/HNRNPC/CWF19L2/LUC7L2/PPWD1/RBM6/PRPF39/NCBP1/RBM4/PPIL3/RBMX/SNRNP70/MAGOHB/TXNL4B/HNRNPH1/SNRPF	23	0.699088
BP	GO:0000398	via spliceosome	23/265	329/18903	2.7877e-10	2.45492e-07	2.38778e-07	DDX5/RBM39/SFPQ/PNN/PTBP2/HNRNPA1/SON/FXR1/HNRNPC/CWF19L2/LUC7L2/PPWD1/RBM6/PRPF39/NCBP1/RBM4/PPIL3/RBMX/SNRNP70/MAGOHB/TXNL4B/HNRNPH1/SNRPF	23	0.699088
BP	GO:0000375	via transesterification reactions	23/265	333/18903	3.53608e-10	2.45492e-07	2.38778e-07	DDX5/RBM39/SFPQ/PNN/PTBP2/HNRNPA1/SON/FXR1/HNRNPC/CWF19L2/LUC7L2/PPWD1/RBM6/PRPF39/NCBP1/RBM4/PPIL3/RBMX/SNRNP70/MAGOHB/TXNL4B/HNRNPH1/SNRPF	23	0.690691
BP	GO:0043484	regulation of RNA splicing	15/265	180/18903	3.85056e-08	2.1386e-05	2.08011e-05	DDX5/CLK1/RBM39/CCNL1/SLC38A2/CLK4/PTBP2/HNRNPA1/SON/FXR1/NCBP1/RBM4/RBMX/SNRNP70/HNRNPH1	15	0.833333
BP	GO:1903311	regulation of mRNA metabolic process	15/265	309/18903	3.29852e-05	0.01145	0.0111368	DDX5/RBM39/TARDBP/HNRNPA1/SON/PUM2/FXR1/PAN3/HNRNPC/SLTM/NCBP1/RBM4/RBMX/FASTKD3/SNRNP70	15	0.485437
BP	GO:0034470	ncRNA processing	14/265	439/18903	0.00375746	0.256633	0.249615	DDX5/NSUN6/PUM2/ERI2/THUMPD2/RPL5/NCBP1/TRMT11/MTO1/WDR75/PUS10/NVL/UTP6/TFB2M	14	0.318907
BP	GO:0022613	ribonucleoprotein complex biogenesis	14/265	489/18903	0.00940317	0.375602	0.36533	PTBP2/GLUL/EIF3E/ERI2/LUC7L2/PRPF39/RPL5/NCBP1/RBMX/SNRPF/WDR75/NVL/UTP6/TFB2M	14	0.286299
BP	GO:0006913	nucleocytoplasmic transport	13/265	329/18903	0.000796477	0.12245	0.119101	TARDBP/PPP1R10/HNRNPA1/TXN/THOC1/NCBP1/RBM4/XPO4/CTDSPL2/MAGOHB/JAK2/RPAIN/EFCAB7	13	0.395137
BP	GO:0051169	nuclear transport	13/265	329/18903	0.000796477	0.12245	0.119101	TARDBP/PPP1R10/HNRNPA1/TXN/THOC1/NCBP1/RBM4/XPO4/CTDSPL2/MAGOHB/JAK2/RPAIN/EFCAB7	13	0.395137
BP	GO:0034655	nucleobase-containing compound catabolic process	12/265	428/18903	0.0180694	0.470399	0.457535	DDX5/TARDBP/PUM2/EIF3E/FXR1/PAN3/HNRNPC/APOBEC2/NCBP1/FASTKD3/NUDT13/MAGOHB	12	0.280374
BP	GO:0046700	heterocycle catabolic process	12/265	468/18903	0.0329948	0.548663	0.533657	DDX5/TARDBP/PUM2/EIF3E/FXR1/PAN3/HNRNPC/APOBEC2/NCBP1/FASTKD3/NUDT13/MAGOHB	12	0.25641
BP	GO:0044270	cellular nitrogen compound catabolic process	12/265	474/18903	0.035828	0.58559	0.569575	DDX5/TARDBP/PUM2/EIF3E/FXR1/PAN3/HNRNPC/APOBEC2/NCBP1/FASTKD3/NUDT13/MAGOHB	12	0.253165
BP	GO:0019439	aromatic compound catabolic process	12/265	489/18903	0.0436598	0.634996	0.61763	DDX5/TARDBP/PUM2/EIF3E/FXR1/PAN3/HNRNPC/APOBEC2/NCBP1/FASTKD3/NUDT13/MAGOHB	12	0.245399
BP	GO:1901653	cellular response to peptide	11/265	373/18903	0.016565	0.464656	0.451948	OGT/BCL2L11/FER/SIK2/RBM4/INSIG2/MBD5/ARG1/JAK2/SLC25A33/GKAP1	11	0.294906
BP	GO:0018108	peptidyl-tyrosine phosphorylation	11/265	380/18903	0.0187321	0.472899	0.459966	CLK1/NEDD9/CLK4/RICTOR/FER/IL6R/PTPN4/JAK2/ENPP2/RPS6KA5/PLCG2	11	0.289474
BP	GO:0018212	peptidyl-tyrosine modification	11/265	382/18903	0.0193883	0.480725	0.467578	CLK1/NEDD9/CLK4/RICTOR/FER/IL6R/PTPN4/JAK2/ENPP2/RPS6KA5/PLCG2	11	0.287958
BP	GO:0043434	response to peptide hormone	11/265	421/18903	0.0358481	0.58559	0.569575	OGT/FER/SIK2/RBM4/STXBP3/INSIG2/MBD5/ARG1/JAK2/SLC25A33/GKAP1	11	0.261283
BP	GO:0050684	regulation of mRNA processing	10/265	139/18903	2.69898e-05	0.0107072	0.0104144	DDX5/RBM39/HNRNPA1/SON/FXR1/SLTM/NCBP1/RBM4/RBMX/SNRNP70	10	0.719424
BP	GO:0006402	mRNA catabolic process	10/265	248/18903	0.00271335	0.214528	0.208661	DDX5/TARDBP/PUM2/EIF3E/FXR1/PAN3/HNRNPC/NCBP1/FASTKD3/MAGOHB	10	0.403226
BP	GO:0006401	RNA catabolic process	10/265	299/18903	0.00982549	0.375602	0.36533	DDX5/TARDBP/PUM2/EIF3E/FXR1/PAN3/HNRNPC/NCBP1/FASTKD3/MAGOHB	10	0.334448
BP	GO:0034504	protein localization to nucleus	10/265	306/18903	0.0114252	0.386507	0.375936	TARDBP/PPP1R10/TXN/GLUL/JAK2/RPAIN/XPA/ZBTB16/EFCAB7/NVL	10	0.326797
BP	GO:0071375	cellular response to peptide hormone stimulus	10/265	306/18903	0.0114252	0.386507	0.375936	OGT/FER/SIK2/RBM4/INSIG2/MBD5/ARG1/JAK2/SLC25A33/GKAP1	10	0.326797
BP	GO:0044782	cilium organization	10/265	391/18903	0.0496905	0.647358	0.629654	RTTN/NEDD9/OFD1/CCDC66/IQCB1/KIAA0753/ALPK1/MPHOSPH9/TTC12/MNS1	10	0.255754
BP	GO:0048024	regulation of mRNA splicing	9/265	109/18903	2.2951e-05	0.0106225	0.010332	DDX5/RBM39/HNRNPA1/SON/FXR1/NCBP1/RBM4/RBMX/SNRNP70	9	0.825688
BP	GO:0007098	centrosome cycle	9/265	135/18903	0.000122707	0.037862	0.0368265	CCNL1/RTTN/CEP192/CEP152/PARD6B/CHORDC1/TUBE1/KIAA0753/UBXN2B	9	0.666667
BP	GO:0031023	microtubule organizing center organization	9/265	150/18903	0.000271547	0.0685534	0.0666785	CCNL1/RTTN/CEP192/CEP152/PARD6B/CHORDC1/TUBE1/KIAA0753/UBXN2B	9	0.6
BP	GO:0071826	ribonucleoprotein complex subunit organization	9/265	242/18903	0.00730593	0.362296	0.352387	PTBP2/EIF3E/LUC7L2/PRPF39/RPL5/NCBP1/RBMX/ZFAND1/SNRPF	9	0.371901
BP	GO:0006470	protein dephosphorylation	9/265	261/18903	0.0116275	0.386507	0.375936	DUSP1/DUSP11/PPP2R1B/PTPN13/DUSP12/PTPN4/CTDSPL2/JAK2/EYA2	9	0.344828
BP	GO:0006260	DNA replication	9/265	286/18903	0.0199221	0.489591	0.476201	THOC1/RBBP6/POLD3/ESCO1/RPAIN/POLE2/REV3L/POLA1/NOC3L	9	0.314685
BP	GO:0048511	rhythmic process	9/265	302/18903	0.0270885	0.525388	0.511019	DDX5/OGT/SFPQ/TARDBP/NFIL3/RBM4/SCAPER/KLF9/NAMPT	9	0.298013
BP	GO:2001020	regulation of response to DNA damage stimulus	9/265	312/18903	0.0323974	0.545258	0.530346	DDX5/BCLAF1/PPP1R10/TAF2/THOC1/FXR1/SMCHD1/TPT1/EYA2	9	0.288462
BP	GO:0009451	RNA modification	8/265	176/18903	0.00345465	0.256633	0.249615	NSUN6/THUMPD2/APOBEC2/TRMT11/SNRPF/MTO1/PUS10/TFB2M	8	0.454545
BP	GO:1901605	alpha-amino acid metabolic process	8/265	205/18903	0.00849399	0.37441	0.36417	GLUL/ALDH5A1/NAGS/ARG1/SLC25A12/GCAT/AUH/CTPS2	8	0.390244
BP	GO:0006457	protein folding	8/265	223/18903	0.0136206	0.423713	0.412125	NKTR/FKBP5/CHORDC1/TBCA/PPIL3/HSPH1/SNRNP70/DNAJB1	8	0.358744
BP	GO:0022618	ribonucleoprotein complex assembly	8/265	234/18903	0.0176974	0.470399	0.457535	PTBP2/EIF3E/LUC7L2/PRPF39/RPL5/NCBP1/RBMX/SNRPF	8	0.34188
BP	GO:0033044	regulation of chromosome organization	8/265	252/18903	0.0261519	0.522474	0.508185	SFPQ/PPP1R10/HNRNPA1/ANAPC4/DUSP1/HNRNPC/SMC6/SMC5	8	0.31746
BP	GO:0032868	response to insulin	8/265	269/18903	0.0364069	0.591239	0.575069	OGT/FER/SIK2/RBM4/STXBP3/INSIG2/SLC25A33/GKAP1	8	0.297398
BP	GO:0000380	alternative mRNA splicing	7/265	81/18903	0.000141244	0.0392236	0.0381509	DDX5/SFPQ/HNRNPA1/FXR1/NCBP1/RBM4/RBMX	7	0.864198
BP	GO:0046822	regulation of nucleocytoplasmic transport	7/265	109/18903	0.000868733	0.12245	0.119101	TARDBP/TXN/RBM4/XPO4/CTDSPL2/JAK2/EFCAB7	7	0.642202
BP	GO:0140053	mitochondrial gene expression	7/265	163/18903	0.00823113	0.373383	0.363171	FASTKD3/MRPS31/MRPL39/MTIF2/SLC25A33/MTO1/TFB2M	7	0.429448
BP	GO:0051168	nuclear export	7/265	165/18903	0.00877189	0.375602	0.36533	HNRNPA1/TXN/THOC1/NCBP1/XPO4/CTDSPL2/MAGOHB	7	0.424242
BP	GO:0006261	DNA-templated DNA replication	7/265	166/18903	0.00905184	0.375602	0.36533	THOC1/POLD3/RPAIN/POLE2/REV3L/POLA1/NOC3L	7	0.421687
BP	GO:0046631	alpha-beta T cell activation	7/265	174/18903	0.0115326	0.386507	0.375936	GPR18/NFKBIZ/IL6R/HSPH1/JAK2/ZBTB16/CD160	7	0.402299
BP	GO:0071897	DNA biosynthetic process	7/265	198/18903	0.02189	0.510828	0.496858	HNRNPA1/HNRNPC/POLD3/POLE2/REV3L/NVL/POLA1	7	0.353535
BP	GO:0032869	cellular response to insulin stimulus	7/265	208/18903	0.0276758	0.525388	0.511019	OGT/FER/SIK2/RBM4/INSIG2/SLC25A33/GKAP1	7	0.336538
BP	GO:0071383	cellular response to steroid hormone stimulus	7/265	209/18903	0.0283063	0.525388	0.511019	DDX5/DDIT4/BCL2L11/NR2C1/ARG1/KLF9/JAK2	7	0.334928
BP	GO:0007623	circadian rhythm	7/265	210/18903	0.0289465	0.525388	0.511019	OGT/SFPQ/TARDBP/NFIL3/RBM4/KLF9/NAMPT	7	0.333333
BP	GO:0033157	regulation of intracellular protein transport	7/265	225/18903	0.039746	0.615828	0.598986	TARDBP/TXN/XPO4/CTDSPL2/JAK2/ZFAND1/EFCAB7	7	0.311111
BP	GO:0009064	glutamine family amino acid metabolic process	6/265	78/18903	0.000792304	0.12245	0.119101	GLUL/ALDH5A1/NAGS/ARG1/SLC25A12/CTPS2	6	0.769231
BP	GO:0001510	RNA methylation	6/265	90/18903	0.00167081	0.180917	0.175969	NSUN6/THUMPD2/TRMT11/SNRPF/MTO1/TFB2M	6	0.666667
BP	GO:0000245	spliceosomal complex assembly	6/265	95/18903	0.00220103	0.20141	0.195902	PTBP2/LUC7L2/PRPF39/NCBP1/RBMX/SNRPF	6	0.631579
BP	GO:0043648	dicarboxylic acid metabolic process	6/265	95/18903	0.00220103	0.20141	0.195902	GLUL/FH/ALDH5A1/NAGS/SLC25A12/MTHFD2	6	0.631579
BP	GO:0090316	positive regulation of intracellular protein transport	6/265	157/18903	0.0234783	0.519992	0.505771	TARDBP/XPO4/CTDSPL2/JAK2/ZFAND1/EFCAB7	6	0.382166
BP	GO:0051170	import into nucleus	6/265	169/18903	0.032098	0.543513	0.528649	TARDBP/PPP1R10/HNRNPA1/JAK2/RPAIN/EFCAB7	6	0.35503
BP	GO:0043488	regulation of mRNA stability	6/265	175/18903	0.0370905	0.59671	0.580391	TARDBP/PUM2/FXR1/PAN3/HNRNPC/FASTKD3	6	0.342857
BP	GO:0043487	regulation of RNA stability	6/265	187/18903	0.0485013	0.647358	0.629654	TARDBP/PUM2/FXR1/PAN3/HNRNPC/FASTKD3	6	0.320856
BP	GO:0071385	cellular response to glucocorticoid stimulus	5/265	55/18903	0.00102376	0.129227	0.125693	DDIT4/BCL2L11/ARG1/KLF9/JAK2	5	0.909091
BP	GO:0000381	regulation of alternative mRNA splicing	5/265	62/18903	0.00175901	0.180917	0.175969	DDX5/HNRNPA1/FXR1/RBM4/RBMX	5	0.806452
BP	GO:0046824	positive regulation of nucleocytoplasmic transport	5/265	62/18903	0.00175901	0.180917	0.175969	TARDBP/XPO4/CTDSPL2/JAK2/EFCAB7	5	0.806452
BP	GO:0071384	cellular response to corticosteroid stimulus	5/265	64/18903	0.00202615	0.200951	0.195455	DDIT4/BCL2L11/ARG1/KLF9/JAK2	5	0.78125
BP	GO:0046635	positive regulation of alpha-beta T cell activation	5/265	73/18903	0.00360548	0.256633	0.249615	NFKBIZ/HSPH1/JAK2/ZBTB16/CD160	5	0.684932
BP	GO:0051298	centrosome duplication	5/265	74/18903	0.00382337	0.256633	0.249615	RTTN/CEP192/CEP152/CHORDC1/KIAA0753	5	0.675676
BP	GO:0015807	L-amino acid transport	5/265	76/18903	0.00428716	0.270578	0.263178	SLC38A2/SLC38A9/SLC38A3/ARG1/SLC25A12	5	0.657895
BP	GO:1902475	L-alpha-amino acid transmembrane transport	5/265	78/18903	0.00478975	0.285551	0.277742	SLC38A2/SLC38A9/SLC38A3/ARG1/SLC25A12	5	0.641026
BP	GO:0006400	tRNA modification	5/265	93/18903	0.00996294	0.375602	0.36533	NSUN6/THUMPD2/TRMT11/MTO1/PUS10	5	0.537634
BP	GO:0032204	regulation of telomere maintenance	5/265	101/18903	0.0138847	0.423713	0.412125	PPP1R10/HNRNPA1/HNRNPC/SMC6/SMC5	5	0.49505
BP	GO:0003333	amino acid transmembrane transport	5/265	104/18903	0.0155896	0.453676	0.441269	SLC38A2/SLC38A9/SLC38A3/ARG1/SLC25A12	5	0.480769
BP	GO:0009063	cellular amino acid catabolic process	5/265	113/18903	0.0215258	0.506586	0.492731	GLUL/ALDH5A1/ARG1/GCAT/AUH	5	0.442478
BP	GO:0046634	regulation of alpha-beta T cell activation	5/265	115/18903	0.0230193	0.519992	0.505771	NFKBIZ/HSPH1/JAK2/ZBTB16/CD160	5	0.434783
BP	GO:0008286	insulin receptor signaling pathway	5/265	122/18903	0.0287682	0.525388	0.511019	OGT/FER/SIK2/RBM4/GKAP1	5	0.409836
BP	GO:0000956	nuclear-transcribed mRNA catabolic process	5/265	125/18903	0.0314862	0.536797	0.522116	DDX5/EIF3E/PAN3/NCBP1/MAGOHB	5	0.4
BP	GO:0051983	regulation of chromosome segregation	5/265	132/18903	0.0384372	0.599664	0.583264	PUM2/ANAPC4/DUSP1/SMC6/SMC5	5	0.378788
BP	GO:0008033	tRNA processing	5/265	134/18903	0.0405821	0.615828	0.598986	NSUN6/THUMPD2/TRMT11/MTO1/PUS10	5	0.373134
BP	GO:0043467	regulation of generation of precursor metabolites and energy	5/265	134/18903	0.0405821	0.615828	0.598986	OGT/DDIT4/ZBTB20/SLC25A12/SLC25A33	5	0.373134
BP	GO:1900180	regulation of protein localization to nucleus	5/265	135/18903	0.0416813	0.622306	0.605287	TARDBP/GLUL/JAK2/EFCAB7/NVL	5	0.37037
BP	GO:2001235	positive regulation of apoptotic signaling pathway	5/265	135/18903	0.0416813	0.622306	0.605287	SFPQ/BCLAF1/BCL2L11/PPP2R1B/JAK2	5	0.37037
BP	GO:1903313	positive regulation of mRNA metabolic process	5/265	140/18903	0.0474458	0.647358	0.629654	TARDBP/PAN3/NCBP1/RBMX/SNRNP70	5	0.357143
BP	GO:0051384	response to glucocorticoid	5/265	142/18903	0.0498775	0.647358	0.629654	DDIT4/BCL2L11/ARG1/KLF9/JAK2	5	0.352113
BP	GO:2000637	positive regulation of miRNA-mediated gene silencing	4/265	24/18903	0.000321654	0.0744362	0.0724004	DDX5/PUM2/FXR1/TIAL1	4	1.66667
BP	GO:0060148	positive regulation of post-transcriptional gene silencing	4/265	25/18903	0.000378728	0.0751234	0.0730688	DDX5/PUM2/FXR1/TIAL1	4	1.6
BP	GO:1900370	positive regulation of post-transcriptional gene silencing by RNA	4/265	25/18903	0.000378728	0.0751234	0.0730688	DDX5/PUM2/FXR1/TIAL1	4	1.6
BP	GO:0000413	protein peptidyl-prolyl isomerization	4/265	31/18903	0.000881887	0.12245	0.119101	NKTR/FKBP5/PPWD1/PPIL3	4	1.29032
BP	GO:0046685	response to arsenic-containing substance	4/265	32/18903	0.000996867	0.129227	0.125693	SLC38A2/HNRNPA1/RBM4/ZFAND1	4	1.25
BP	GO:0006536	glutamate metabolic process	4/265	34/18903	0.00125772	0.151855	0.147702	GLUL/ALDH5A1/NAGS/SLC25A12	4	1.17647
BP	GO:0000731	DNA synthesis involved in DNA repair	4/265	40/18903	0.0023209	0.20141	0.195902	POLD3/POLE2/REV3L/POLA1	4	1
BP	GO:0033120	positive regulation of RNA splicing	4/265	40/18903	0.0023209	0.20141	0.195902	SLC38A2/NCBP1/RBMX/SNRNP70	4	1
BP	GO:0007099	centriole replication	4/265	42/18903	0.00278106	0.214528	0.208661	RTTN/CEP192/CEP152/KIAA0753	4	0.952381
BP	GO:0030488	tRNA methylation	4/265	42/18903	0.00278106	0.214528	0.208661	NSUN6/THUMPD2/TRMT11/MTO1	4	0.952381
BP	GO:0060964	regulation of miRNA-mediated gene silencing	4/265	45/18903	0.00358273	0.256633	0.249615	DDX5/PUM2/FXR1/TIAL1	4	0.888889
BP	GO:0098534	centriole assembly	4/265	46/18903	0.00388138	0.256633	0.249615	RTTN/CEP192/CEP152/KIAA0753	4	0.869565
BP	GO:1900368	regulation of post-transcriptional gene silencing by RNA	4/265	47/18903	0.00419645	0.270578	0.263178	DDX5/PUM2/FXR1/TIAL1	4	0.851064
BP	GO:0060147	regulation of post-transcriptional gene silencing	4/265	48/18903	0.00452834	0.279449	0.271806	DDX5/PUM2/FXR1/TIAL1	4	0.833333
BP	GO:0018208	peptidyl-proline modification	4/265	49/18903	0.00487746	0.285551	0.277742	NKTR/FKBP5/PPWD1/PPIL3	4	0.816327
BP	GO:0000959	mitochondrial RNA metabolic process	4/265	50/18903	0.00524419	0.285551	0.277742	FASTKD3/SLC25A33/MTO1/TFB2M	4	0.8
BP	GO:0006376	mRNA splice site selection	4/265	50/18903	0.00524419	0.285551	0.277742	PTBP2/LUC7L2/PRPF39/RBMX	4	0.8
BP	GO:0060966	regulation of gene silencing by RNA	4/265	50/18903	0.00524419	0.285551	0.277742	DDX5/PUM2/FXR1/TIAL1	4	0.8
BP	GO:0015804	neutral amino acid transport	4/265	53/18903	0.00645396	0.325866	0.316954	SLC38A2/SLC38A9/SLC38A3/SLC25A12	4	0.754717
BP	GO:0043470	regulation of carbohydrate catabolic process	4/265	56/18903	0.00783576	0.373383	0.363171	OGT/DDIT4/ZBTB20/SLC25A12	4	0.714286
BP	GO:0035196	miRNA processing	4/265	57/18903	0.00833623	0.373383	0.363171	DDX5/PUM2/NCBP1/PUS10	4	0.701754
BP	GO:0070918	small regulatory ncRNA processing	4/265	61/18903	0.0105461	0.386507	0.375936	DDX5/PUM2/NCBP1/PUS10	4	0.655738
BP	GO:0007062	sister chromatid cohesion	4/265	63/18903	0.0117801	0.386507	0.375936	SFPQ/STAG2/ESCO1/SMC5	4	0.634921
BP	GO:0061077	chaperone-mediated protein folding	4/265	71/18903	0.0176266	0.470399	0.457535	FKBP5/CHORDC1/HSPH1/DNAJB1	4	0.56338
BP	GO:0046626	regulation of insulin receptor signaling pathway	4/265	72/18903	0.0184636	0.470399	0.457535	OGT/SIK2/RBM4/GKAP1	4	0.555556
BP	GO:1903578	regulation of ATP metabolic process	4/265	73/18903	0.019325	0.480725	0.467578	OGT/DDIT4/ZBTB20/SLC25A12	4	0.547945
BP	GO:0006446	regulation of translational initiation	4/265	82/18903	0.028196	0.525388	0.511019	EIF3E/NCBP1/RBM4/MTIF2	4	0.487805
BP	GO:2001021	negative regulation of response to DNA damage stimulus	4/265	82/18903	0.028196	0.525388	0.511019	PPP1R10/THOC1/SMCHD1/TPT1	4	0.487805
BP	GO:0006405	RNA export from nucleus	4/265	90/18903	0.0378182	0.59671	0.580391	HNRNPA1/THOC1/NCBP1/MAGOHB	4	0.444444
BP	GO:0009791	post-embryonic development	4/265	92/18903	0.0404834	0.615828	0.598986	BCL2L11/TIPARP/ALDH5A1/JAK2	4	0.434783
BP	GO:1900542	regulation of purine nucleotide metabolic process	4/265	94/18903	0.0432529	0.634996	0.61763	OGT/DDIT4/ZBTB20/SLC25A12	4	0.425532
BP	GO:1901606	alpha-amino acid catabolic process	4/265	95/18903	0.0446767	0.639521	0.622031	GLUL/ARG1/GCAT/AUH	4	0.421053
BP	GO:0051952	regulation of amine transport	4/265	98/18903	0.0491041	0.647358	0.629654	SLC38A2/SLC38A3/SDHD/ARG1	4	0.408163
BP	GO:0120162	positive regulation of cold-induced thermogenesis	4/265	98/18903	0.0491041	0.647358	0.629654	OGT/FH/JAK2/OMA1	4	0.408163
BP	GO:0042276	error-prone translesion synthesis	3/265	11/18903	0.000413561	0.0765639	0.07447	POLD3/POLE2/REV3L	3	2.72727
BP	GO:0009084	glutamine family amino acid biosynthetic process	3/265	17/18903	0.00160148	0.180917	0.175969	GLUL/NAGS/SLC25A12	3	1.76471
BP	GO:0071243	cellular response to arsenic-containing substance	3/265	20/18903	0.00260279	0.214528	0.208661	SLC38A2/HNRNPA1/ZFAND1	3	1.5
BP	GO:0019985	translesion synthesis	3/265	25/18903	0.00498724	0.285551	0.277742	POLD3/POLE2/REV3L	3	1.2
BP	GO:0048026	positive regulation of mRNA splicing	3/265	26/18903	0.00558	0.292371	0.284375	NCBP1/RBMX/SNRNP70	3	1.15385
BP	GO:0070102	interleukin-6-mediated signaling pathway	3/265	26/18903	0.00558	0.292371	0.284375	FER/IL6R/JAK2	3	1.15385
BP	GO:0071549	cellular response to dexamethasone stimulus	3/265	27/18903	0.00621326	0.319522	0.310784	DDIT4/ARG1/JAK2	3	1.11111
BP	GO:0046825	regulation of protein export from nucleus	3/265	32/18903	0.0100088	0.375602	0.36533	TXN/XPO4/CTDSPL2	3	0.9375
BP	GO:0071539	protein localization to centrosome	3/265	32/18903	0.0100088	0.375602	0.36533	CEP192/KIAA0753/UBXN2B	3	0.9375
BP	GO:1905508	protein localization to microtubule organizing center	3/265	34/18903	0.0118304	0.386507	0.375936	CEP192/KIAA0753/UBXN2B	3	0.882353
BP	GO:0006301	postreplication repair	3/265	35/18903	0.0128078	0.408821	0.39764	POLD3/POLE2/REV3L	3	0.857143
BP	GO:0050685	positive regulation of mRNA processing	3/265	35/18903	0.0128078	0.408821	0.39764	NCBP1/RBMX/SNRNP70	3	0.857143
BP	GO:0072337	modified amino acid transport	3/265	38/18903	0.0160102	0.453676	0.441269	SLC19A2/SLC38A2/SLC25A12	3	0.789474
BP	GO:0000184	nuclear-transcribed mRNA catabolic process	3/265	40/18903	0.0183722	0.470399	0.457535	EIF3E/NCBP1/MAGOHB	3	0.75
BP	GO:0002183	cytoplasmic translational initiation	3/265	40/18903	0.0183722	0.470399	0.457535	EIF3E/NCBP1/RBM4	3	0.75
BP	GO:0042307	positive regulation of protein import into nucleus	3/265	40/18903	0.0183722	0.470399	0.457535	TARDBP/JAK2/EFCAB7	3	0.75
BP	GO:0071354	cellular response to interleukin-6	3/265	42/18903	0.0209173	0.496473	0.482895	FER/IL6R/JAK2	3	0.714286
BP	GO:0071548	response to dexamethasone	3/265	43/18903	0.0222586	0.515102	0.501014	DDIT4/ARG1/JAK2	3	0.697674
BP	GO:0072538	T-helper 17 type immune response	3/265	44/18903	0.0236458	0.519992	0.505771	NFKBIZ/IL6R/JAK2	3	0.681818
BP	GO:0051955	regulation of amino acid transport	3/265	45/18903	0.0250789	0.519992	0.505771	SLC38A2/SLC38A3/ARG1	3	0.666667
BP	GO:0070741	response to interleukin-6	3/265	45/18903	0.0250789	0.519992	0.505771	FER/IL6R/JAK2	3	0.666667
BP	GO:0070266	necroptotic process	3/265	46/18903	0.0265578	0.525388	0.511019	OGT/BIRC2/TRPM7	3	0.652174
BP	GO:0006110	regulation of glycolytic process	3/265	47/18903	0.0280824	0.525388	0.511019	OGT/DDIT4/ZBTB20	3	0.638298
BP	GO:0006984	ER-nucleus signaling pathway	3/265	47/18903	0.0280824	0.525388	0.511019	BCL2L11/CREBZF/INSIG2	3	0.638298
BP	GO:0009299	mRNA transcription	3/265	48/18903	0.0296527	0.531262	0.516733	DDX5/TAF2/NCBP1	3	0.625
BP	GO:1901976	regulation of cell cycle checkpoint	3/265	48/18903	0.0296527	0.531262	0.516733	PPP1R10/THOC1/DUSP1	3	0.625
BP	GO:1903426	regulation of reactive oxygen species biosynthetic process	3/265	49/18903	0.0312685	0.536797	0.522116	ABCB7/SLC25A33/PLCG2	3	0.612245
BP	GO:0089718	amino acid import across plasma membrane	3/265	50/18903	0.0329296	0.548663	0.533657	SLC38A2/SLC38A3/ARG1	3	0.6
BP	GO:0097300	programmed necrotic cell death	3/265	53/18903	0.0381832	0.599066	0.582682	OGT/BIRC2/TRPM7	3	0.566038
BP	GO:0072698	protein localization to microtubule cytoskeleton	3/265	54/18903	0.0400236	0.615828	0.598986	CEP192/KIAA0753/UBXN2B	3	0.555556
BP	GO:0042733	embryonic digit morphogenesis	3/265	56/18903	0.043837	0.634996	0.61763	BCL2L11/FLVCR1/ZBTB16	3	0.535714
BP	GO:0043687	post-translational protein modification	3/265	56/18903	0.043837	0.634996	0.61763	ESCO1/JAK2/RPS6KA5	3	0.535714
BP	GO:0044380	protein localization to cytoskeleton	3/265	58/18903	0.0478248	0.647358	0.629654	CEP192/KIAA0753/UBXN2B	3	0.517241
BP	GO:0048008	platelet-derived growth factor receptor signaling pathway	3/265	58/18903	0.0478248	0.647358	0.629654	FER/TIPARP/JAK2	3	0.517241
BP	GO:0006611	protein export from nucleus	3/265	59/18903	0.0498833	0.647358	0.629654	TXN/XPO4/CTDSPL2	3	0.508475
BP	GO:0042306	regulation of protein import into nucleus	3/265	59/18903	0.0498833	0.647358	0.629654	TARDBP/JAK2/EFCAB7	3	0.508475
BP	GO:0000050	urea cycle	2/265	10/18903	0.00818037	0.373383	0.363171	NAGS/ARG1	2	2
BP	GO:1904749	regulation of protein localization to nucleolus	2/265	10/18903	0.00818037	0.373383	0.363171	GLUL/NVL	2	2
BP	GO:1905216	positive regulation of RNA binding	2/265	10/18903	0.00818037	0.373383	0.363171	EIF3E/NCBP1	2	2
BP	GO:0015886	heme transport	2/265	11/18903	0.00990633	0.375602	0.36533	FLVCR1/ABCB7	2	1.81818
BP	GO:0046349	amino sugar biosynthetic process	2/265	11/18903	0.00990633	0.375602	0.36533	UAP1/PGM3	2	1.81818
BP	GO:0051133	regulation of NK T cell activation	2/265	11/18903	0.00990633	0.375602	0.36533	HSPH1/JAK2	2	1.81818
BP	GO:1903564	regulation of protein localization to cilium	2/265	11/18903	0.00990633	0.375602	0.36533	CCDC66/EFCAB7	2	1.81818
BP	GO:0019321	pentose metabolic process	2/265	12/18903	0.0117785	0.386507	0.375936	FGGY/RBKS	2	1.66667
BP	GO:0019627	urea metabolic process	2/265	12/18903	0.0117785	0.386507	0.375936	NAGS/ARG1	2	1.66667
BP	GO:0045117	azole transmembrane transport	2/265	12/18903	0.0117785	0.386507	0.375936	SLC19A2/SLC38A3	2	1.66667
BP	GO:0071941	nitrogen cycle metabolic process	2/265	12/18903	0.0117785	0.386507	0.375936	NAGS/ARG1	2	1.66667
BP	GO:0051132	NK T cell activation	2/265	13/18903	0.0137923	0.423713	0.412125	HSPH1/JAK2	2	1.53846
BP	GO:0070914	UV-damage excision repair	2/265	13/18903	0.0137923	0.423713	0.412125	POLD3/XPA	2	1.53846
BP	GO:0006047	UDP-N-acetylglucosamine metabolic process	2/265	14/18903	0.0159437	0.453676	0.441269	UAP1/PGM3	2	1.42857
BP	GO:0070816	phosphorylation of RNA polymerase II C-terminal domain	2/265	14/18903	0.0159437	0.453676	0.441269	CCNH/NCBP1	2	1.42857
BP	GO:0072531	pyrimidine-containing compound transmembrane transport	2/265	14/18903	0.0159437	0.453676	0.441269	SLC19A2/SLC25A33	2	1.42857
BP	GO:1901678	iron coordination entity transport	2/265	14/18903	0.0159437	0.453676	0.441269	FLVCR1/ABCB7	2	1.42857
BP	GO:1905214	regulation of RNA binding	2/265	14/18903	0.0159437	0.453676	0.441269	EIF3E/NCBP1	2	1.42857
BP	GO:0000722	telomere maintenance via recombination	2/265	15/18903	0.0182282	0.470399	0.457535	SMC6/SMC5	2	1.33333
BP	GO:0006271	DNA strand elongation involved in DNA replication	2/265	15/18903	0.0182282	0.470399	0.457535	POLD3/POLA1	2	1.33333
BP	GO:0042976	activation of Janus kinase activity	2/265	15/18903	0.0182282	0.470399	0.457535	IL6R/JAK2	2	1.33333
BP	GO:0031053	primary miRNA processing	2/265	16/18903	0.0206419	0.49416	0.480645	NCBP1/PUS10	2	1.25
BP	GO:0043249	erythrocyte maturation	2/265	16/18903	0.0206419	0.49416	0.480645	FLVCR1/L3MBTL3	2	1.25
BP	GO:2000318	positive regulation of T-helper 17 type immune response	2/265	16/18903	0.0206419	0.49416	0.480645	NFKBIZ/JAK2	2	1.25
BP	GO:0032328	alanine transport	2/265	17/18903	0.0231806	0.519992	0.505771	SLC38A2/SLC38A3	2	1.17647
BP	GO:1900034	regulation of cellular response to heat	2/265	17/18903	0.0231806	0.519992	0.505771	CHORDC1/DNAJB1	2	1.17647
BP	GO:0006390	mitochondrial transcription	2/265	18/18903	0.0258404	0.519992	0.505771	SLC25A33/TFB2M	2	1.11111
BP	GO:0006625	protein targeting to peroxisome	2/265	18/18903	0.0258404	0.519992	0.505771	ZFAND6/PEX1	2	1.11111
BP	GO:0015802	basic amino acid transport	2/265	18/18903	0.0258404	0.519992	0.505771	SLC38A9/SLC38A3	2	1.11111
BP	GO:0046112	nucleobase biosynthetic process	2/265	18/18903	0.0258404	0.519992	0.505771	PAICS/CTPS2	2	1.11111
BP	GO:0046827	positive regulation of protein export from nucleus	2/265	18/18903	0.0258404	0.519992	0.505771	XPO4/CTDSPL2	2	1.11111
BP	GO:0048569	post-embryonic animal organ development	2/265	18/18903	0.0258404	0.519992	0.505771	BCL2L11/JAK2	2	1.11111
BP	GO:0051770	positive regulation of nitric-oxide synthase biosynthetic process	2/265	18/18903	0.0258404	0.519992	0.505771	JAK2/NAMPT	2	1.11111
BP	GO:0072662	protein localization to peroxisome	2/265	18/18903	0.0258404	0.519992	0.505771	ZFAND6/PEX1	2	1.11111
BP	GO:0072663	establishment of protein localization to peroxisome	2/265	18/18903	0.0258404	0.519992	0.505771	ZFAND6/PEX1	2	1.11111
BP	GO:0097094	craniofacial suture morphogenesis	2/265	18/18903	0.0258404	0.519992	0.505771	MMP14/INSIG2	2	1.11111
BP	GO:1902570	protein localization to nucleolus	2/265	18/18903	0.0258404	0.519992	0.505771	GLUL/NVL	2	1.11111
BP	GO:0009226	nucleotide-sugar biosynthetic process	2/265	19/18903	0.0286175	0.525388	0.511019	UAP1/PGM3	2	1.05263
BP	GO:0009301	snRNA transcription	2/265	19/18903	0.0286175	0.525388	0.511019	ELL2/USPL1	2	1.05263
BP	GO:0045947	negative regulation of translational initiation	2/265	19/18903	0.0286175	0.525388	0.511019	EIF3E/RBM4	2	1.05263
BP	GO:2000434	regulation of protein neddylation	2/265	19/18903	0.0286175	0.525388	0.511019	RPL5/DCUN1D2	2	1.05263
BP	GO:0000963	mitochondrial RNA processing	2/265	20/18903	0.031508	0.536797	0.522116	FASTKD3/MTO1	2	1
BP	GO:0006379	mRNA cleavage	2/265	20/18903	0.031508	0.536797	0.522116	NCBP1/RNASE4	2	1
BP	GO:0006525	arginine metabolic process	2/265	20/18903	0.031508	0.536797	0.522116	NAGS/ARG1	2	1
BP	GO:0032211	negative regulation of telomere maintenance via telomerase	2/265	20/18903	0.031508	0.536797	0.522116	HNRNPA1/HNRNPC	2	1
BP	GO:0036260	RNA capping	2/265	20/18903	0.031508	0.536797	0.522116	NCBP1/SNRPF	2	1
BP	GO:0039535	regulation of RIG-I signaling pathway	2/265	20/18903	0.031508	0.536797	0.522116	PUM2/BIRC2	2	1
BP	GO:0007063	regulation of sister chromatid cohesion	2/265	21/18903	0.0345083	0.570414	0.554814	SFPQ/SMC5	2	0.952381
BP	GO:0043574	peroxisomal transport	2/265	22/18903	0.0376147	0.59671	0.580391	ZFAND6/PEX1	2	0.909091
BP	GO:0051767	nitric-oxide synthase biosynthetic process	2/265	22/18903	0.0376147	0.59671	0.580391	JAK2/NAMPT	2	0.909091
BP	GO:0051769	regulation of nitric-oxide synthase biosynthetic process	2/265	22/18903	0.0376147	0.59671	0.580391	JAK2/NAMPT	2	0.909091
BP	GO:0002689	negative regulation of leukocyte chemotaxis	2/265	23/18903	0.0408237	0.616128	0.599278	DUSP1/GPR18	2	0.869565
BP	GO:0038095	Fc-epsilon receptor signaling pathway	2/265	24/18903	0.0441319	0.634996	0.61763	FER/PLCG2	2	0.833333
BP	GO:0039531	regulation of viral-induced cytoplasmic pattern recognition receptor signaling pathway	2/265	24/18903	0.0441319	0.634996	0.61763	PUM2/BIRC2	2	0.833333
BP	GO:0070935	3'-UTR-mediated mRNA stabilization	2/265	24/18903	0.0441319	0.634996	0.61763	TARDBP/HNRNPC	2	0.833333
BP	GO:0006541	glutamine metabolic process	2/265	25/18903	0.0475358	0.647358	0.629654	GLUL/CTPS2	2	0.8
BP	GO:0035330	regulation of hippo signaling	2/265	25/18903	0.0475358	0.647358	0.629654	TIAL1/SCHIP1	2	0.8
BP	GO:0046835	carbohydrate phosphorylation	2/265	25/18903	0.0475358	0.647358	0.629654	FGGY/RBKS	2	0.8
BP	GO:0050860	negative regulation of T cell receptor signaling pathway	2/265	25/18903	0.0475358	0.647358	0.629654	PVRIG/CD160	2	0.8
BP	GO:0051984	positive regulation of chromosome segregation	2/265	25/18903	0.0475358	0.647358	0.629654	SMC6/SMC5	2	0.8
BP	GO:0060396	growth hormone receptor signaling pathway	2/265	25/18903	0.0475358	0.647358	0.629654	MBD5/JAK2	2	0.8
BP	GO:0071378	cellular response to growth hormone stimulus	2/265	25/18903	0.0475358	0.647358	0.629654	MBD5/JAK2	2	0.8
