# Supplementary material for: Identification Exploring the Mechanism and Clinical Validation of Mitochondrial Dynamics-Related Genes in Membranous Nephropathy Based on Mendelian Randomization Study and Bioinformatics Analysis
Source: Biomedicines. 2025 Jun 17;13(6):1489. doi: 10.3390/biomedicines13061489 (PMC12191289; doi:10.3390/biomedicines13061489)
Supplement: Supplementary file 1 [file biomedicines-13-01489-s001.zip › Tables/Table S3.xlsx]

## Sheet: Supplementary Table 3
Table S3 35 CCs of MD-DEGs
ONTOLOGY	ID	Description	GeneRatio	BgRatio	pvalue	p.adjust	qvalue	geneID	Count	richFactor
CC	GO:0016607	nuclear speck	23/268	419/19869	1.40363e-08	2.30196e-06	2.16455e-06	DDX5/RBM39/CCNL1/SFPQ/BCLAF1/PNN/FNBP4/SON/THOC1/RBBP6/LUC7L2/NFKBIZ/DUSP11/RBM4/SCAPER/GPATCH2/SNRNP70/SMC6/GCAT/NAMPT/ZBTB16/SMC5/NOC3L	23	0.548926
CC	GO:0005681	spliceosomal complex	16/268	195/19869	9.87361e-09	2.30196e-06	2.16455e-06	DDX5/PNN/PTBP2/HNRNPA1/HNRNPC/CWF19L2/LUC7L2/PPWD1/PRPF39/PPIL3/RBMX/SNRNP70/MAGOHB/TXNL4B/HNRNPH1/SNRPF	16	0.820513
CC	GO:0005743	mitochondrial inner membrane	12/268	498/19869	0.0384607	0.371033	0.348885	SPNS1/SLC25A27/FLVCR1/SDHD/MRPS31/ABCB7/MRPL39/SLC25A12/GCAT/SLC25A33/OMA1/TMEM70	12	0.240964
CC	GO:0071013	catalytic step 2 spliceosome	10/268	90/19869	3.73589e-07	4.08458e-05	3.84076e-05	DDX5/PNN/HNRNPA1/HNRNPC/PPWD1/PPIL3/RBMX/MAGOHB/HNRNPH1/SNRPF	10	1.11111
CC	GO:0035770	ribonucleoprotein granule	10/268	265/19869	0.00331981	0.0837614	0.0787615	TARDBP/YTHDC2/PUM2/FXR1/PAN3/NFKBIZ/RBM4/TIAL1/FASTKD3/ZFAND1	10	0.377358
CC	GO:0061695	transferase complex	10/268	295/19869	0.00697088	0.15243	0.143331	CCNL1/TAF2/CCNH/CISH/POLD3/CCNG1/POLR2H/POLE2/REV3L/POLA1	10	0.338983
CC	GO:0001650	fibrillar center	8/268	145/19869	0.00080115	0.0437962	0.0411819	STAG2/DUSP11/PTPN13/HERC4/KLF6/RPAIN/TRAF4/YY1AP1	8	0.551724
CC	GO:0005814	centriole	8/268	157/19869	0.00133876	0.047051	0.0442424	RTTN/CEP192/CEP152/OFD1/IQCB1/KIAA0753/MPHOSPH9/CCDC146	8	0.509554
CC	GO:0036464	cytoplasmic ribonucleoprotein granule	8/268	248/19869	0.0196837	0.25825	0.242834	TARDBP/PUM2/FXR1/PAN3/NFKBIZ/RBM4/TIAL1/ZFAND1	8	0.322581
CC	GO:0000922	spindle pole	7/268	172/19869	0.00893191	0.169613	0.159489	NEDD9/STAG2/ALPK1/TPT1/SMC6/UBXN2B/WDR73	7	0.406977
CC	GO:0016605	PML body	6/268	105/19869	0.00300966	0.0837614	0.0787615	EIF3E/NR2C1/SMC6/RPAIN/ZBTB16/SMC5	6	0.571429
CC	GO:0034399	nuclear periphery	6/268	145/19869	0.013968	0.20825	0.195819	SFPQ/THOC1/ANAPC4/STAG2/PHACTR3/POLA1	6	0.413793
CC	GO:0072686	mitotic spindle	6/268	183/19869	0.0380853	0.371033	0.348885	NEDD9/TAF1D/STAG2/IQCB1/TFDP2/SMC6	6	0.327869
CC	GO:0010494	cytoplasmic stress granule	5/268	84/19869	0.00558542	0.130858	0.123047	TARDBP/PUM2/RBM4/TIAL1/ZFAND1	5	0.595238
CC	GO:0005684	U2-type spliceosomal complex	5/268	92/19869	0.0081601	0.167282	0.157297	LUC7L2/PRPF39/SNRNP70/MAGOHB/SNRPF	5	0.543478
CC	GO:0097525	spliceosomal snRNP complex	5/268	95/19869	0.00930804	0.169613	0.159489	LUC7L2/PRPF39/SNRNP70/TXNL4B/SNRPF	5	0.526316
CC	GO:0030532	small nuclear ribonucleoprotein complex	5/268	105/19869	0.0139294	0.20825	0.195819	LUC7L2/PRPF39/SNRNP70/TXNL4B/SNRPF	5	0.47619
CC	GO:0034451	centriolar satellite	5/268	108/19869	0.0155703	0.222046	0.208792	RBM39/TAF1D/OFD1/CCDC66/KIAA0753	5	0.462963
CC	GO:0120114	Sm-like protein family complex	5/268	116/19869	0.0205632	0.259413	0.243928	LUC7L2/PRPF39/SNRNP70/TXNL4B/SNRPF	5	0.431034
CC	GO:0016363	nuclear matrix	5/268	126/19869	0.0281403	0.329643	0.309966	SFPQ/THOC1/STAG2/PHACTR3/POLA1	5	0.396825
CC	GO:0042575	DNA polymerase complex	4/268	19/19869	0.000106944	0.00876938	0.00824592	POLD3/POLE2/REV3L/POLA1	4	2.10526
CC	GO:0000803	sex chromosome	4/268	31/19869	0.000764493	0.0437962	0.0411819	BIRC2/SMCHD1/SMC6/SMC5	4	1.29032
CC	GO:0005685	U1 snRNP	4/268	33/19869	0.000973432	0.0456122	0.0428896	LUC7L2/PRPF39/SNRNP70/SNRPF	4	1.21212
CC	GO:0071004	U2-type prespliceosome	3/268	17/19869	0.00143448	0.047051	0.0442424	LUC7L2/PRPF39/SNRNP70	3	1.76471
CC	GO:0071010	prespliceosome	3/268	17/19869	0.00143448	0.047051	0.0442424	LUC7L2/PRPF39/SNRNP70	3	1.76471
CC	GO:0000242	pericentriolar material	3/268	22/19869	0.003091	0.0837614	0.0787615	CEP192/CEP152/TUBE1	3	1.36364
CC	GO:0000307	cyclin-dependent protein kinase holoenzyme complex	3/268	50/19869	0.0298679	0.337816	0.317651	CCNL1/CCNH/CCNG1	3	0.6
CC	GO:0043601	nuclear replisome	2/268	13/19869	0.0128178	0.20825	0.195819	POLD3/POLA1	2	1.53846
CC	GO:0106068	SUMO ligase complex	2/268	13/19869	0.0128178	0.20825	0.195819	SMC6/SMC5	2	1.53846
CC	GO:0030894	replisome	2/268	15/19869	0.0169519	0.231676	0.217847	POLD3/POLA1	2	1.33333
CC	GO:0061827	sperm head	2/268	17/19869	0.0215723	0.262064	0.246421	SCAPER/DNAJB1	2	1.17647
CC	GO:0005697	telomerase holoenzyme complex	2/268	22/19869	0.0350645	0.359411	0.337957	HNRNPC/NVL	2	0.909091
CC	GO:0016580	Sin3 complex	2/268	22/19869	0.0350645	0.359411	0.337957	OGT/SUDS3	2	0.909091
CC	GO:0070822	Sin3-type complex	2/268	22/19869	0.0350645	0.359411	0.337957	OGT/SUDS3	2	0.909091
CC	GO:0005682	U5 snRNP	2/268	24/19869	0.0411675	0.385799	0.36277	TXNL4B/SNRPF	2	0.833333
