# Supplementary material for: Identification Exploring the Mechanism and Clinical Validation of Mitochondrial Dynamics-Related Genes in Membranous Nephropathy Based on Mendelian Randomization Study and Bioinformatics Analysis
Source: Biomedicines. 2025 Jun 17;13(6):1489. doi: 10.3390/biomedicines13061489 (PMC12191289; doi:10.3390/biomedicines13061489)
Supplement: Supplementary file 1 [file biomedicines-13-01489-s001.zip › Tables/Table S4.xlsx]

## Sheet: Supplementary Table 4
Table S4 51 MFs of MD-DEGs
ONTOLOGY	ID	Description	GeneRatio	BgRatio	pvalue	p.adjust	qvalue	geneID	Count	richFactor
MF	GO:0003730	mRNA 3'-UTR binding	10/270	238/18432	0.00276159	0.207287	0.193686	DDX5/TARDBP/HNRNPA1/PUM2/FXR1/HNRNPC/RPL5/RBM4/TIAL1/AUH	10	0.420168
MF	GO:0042578	phosphoric ester hydrolase activity	10/270	365/18432	0.043268	0.41795	0.390526	DUSP1/DUSP11/PTPN13/DUSP12/PTPN4/CTDSPL2/LRRC39/ENPP2/EYA2/PLCG2	10	0.273973
MF	GO:0001227	DNA-binding transcription repressor activity	9/270	323/18432	0.0490781	0.426325	0.398351	NFIL3/NR2C1/ZBTB20/ZNF337/ZNF559/TRPS1/MXI1/ZNF133/ZBTB16	9	0.278638
MF	GO:0004721	phosphoprotein phosphatase activity	8/270	177/18432	0.00464496	0.234312	0.218938	DUSP1/DUSP11/PTPN13/DUSP12/PTPN4/CTDSPL2/LRRC39/EYA2	8	0.451977
MF	GO:0019902	phosphatase binding	7/270	195/18432	0.0250775	0.390073	0.364478	PPP1R10/CEP192/ANAPC4/DZIP3/FER/PHACTR3/PVRIG	7	0.358974
MF	GO:0000287	magnesium ion binding	7/270	225/18432	0.0482995	0.426325	0.398351	GLUL/SIK2/PPA1/MTHFD2/RPS6KA5/PGM3/EYA2	7	0.311111
MF	GO:0003727	single-stranded RNA binding	6/270	89/18432	0.00196732	0.207287	0.193686	HNRNPA1/FXR1/PAN3/HNRNPC/RBMX/HNRNPH1	6	0.674157
MF	GO:0004725	protein tyrosine phosphatase activity	6/270	98/18432	0.00319606	0.207287	0.193686	DUSP1/DUSP11/PTPN13/DUSP12/PTPN4/EYA2	6	0.612245
MF	GO:0016853	isomerase activity	6/270	156/18432	0.0275355	0.390073	0.364478	NKTR/FKBP5/PPWD1/PPIL3/PUS10/PGM3	6	0.384615
MF	GO:0046943	carboxylic acid transmembrane transporter activity	6/270	165/18432	0.0348408	0.390073	0.364478	SLC19A2/SLC38A2/SLC38A9/SLC38A3/ABCG2/SLC25A12	6	0.363636
MF	GO:0005342	organic acid transmembrane transporter activity	6/270	166/18432	0.0357225	0.390073	0.364478	SLC19A2/SLC38A2/SLC38A9/SLC38A3/ABCG2/SLC25A12	6	0.361446
MF	GO:0003697	single-stranded DNA binding	5/270	124/18432	0.0358839	0.390073	0.364478	HNRNPA1/SMC6/POLR2H/SMC5/POLA1	5	0.403226
MF	GO:0016779	nucleotidyltransferase activity	5/270	126/18432	0.0380359	0.390073	0.364478	UAP1/POLD3/POLE2/REV3L/POLA1	5	0.396825
MF	GO:0003887	DNA-directed DNA polymerase activity	4/270	24/18432	0.00037978	0.17242	0.161107	POLD3/POLE2/REV3L/POLA1	4	1.66667
MF	GO:0034061	DNA polymerase activity	4/270	36/18432	0.0018344	0.207287	0.193686	POLD3/POLE2/REV3L/POLA1	4	1.11111
MF	GO:0003755	peptidyl-prolyl cis-trans isomerase activity	4/270	38/18432	0.00224673	0.207287	0.193686	NKTR/FKBP5/PPWD1/PPIL3	4	1.05263
MF	GO:0016859	cis-trans isomerase activity	4/270	41/18432	0.00297853	0.207287	0.193686	NKTR/FKBP5/PPWD1/PPIL3	4	0.97561
MF	GO:0015175	neutral amino acid transmembrane transporter activity	4/270	44/18432	0.00385835	0.218961	0.204594	SLC38A2/SLC38A9/SLC38A3/SLC25A12	4	0.909091
MF	GO:0036002	pre-mRNA binding	4/270	57/18432	0.00968555	0.314089	0.293479	DDX5/TARDBP/HNRNPA1/RBM4	4	0.701754
MF	GO:0008173	RNA methyltransferase activity	4/270	65/18432	0.0151662	0.34512	0.322475	NSUN6/THUMPD2/TRMT11/TFB2M	4	0.615385
MF	GO:0015179	L-amino acid transmembrane transporter activity	4/270	66/18432	0.0159637	0.34512	0.322475	SLC38A2/SLC38A9/SLC38A3/SLC25A12	4	0.606061
MF	GO:0004527	exonuclease activity	4/270	81/18432	0.0311425	0.390073	0.364478	ERI2/PAN3/ENPP2/TATDN1	4	0.493827
MF	GO:0015171	amino acid transmembrane transporter activity	4/270	85/18432	0.0362458	0.390073	0.364478	SLC38A2/SLC38A9/SLC38A3/SLC25A12	4	0.470588
MF	GO:0016407	acetyltransferase activity	4/270	88/18432	0.0403715	0.398449	0.372305	SAT1/ESCO1/NAGS/GCAT	4	0.454545
MF	GO:0008157	protein phosphatase 1 binding	3/270	30/18432	0.00942322	0.314089	0.293479	PPP1R10/FER/PHACTR3	3	1
MF	GO:0008175	tRNA methyltransferase activity	3/270	34/18432	0.0133068	0.34512	0.322475	NSUN6/THUMPD2/TRMT11	3	0.882353
MF	GO:0042887	amide transmembrane transporter activity	3/270	36/18432	0.015542	0.34512	0.322475	SLC19A2/SLC38A3/ABCG2	3	0.833333
MF	GO:0035198	miRNA binding	3/270	37/18432	0.016734	0.345328	0.322669	HNRNPA1/PUM2/RBM4	3	0.810811
MF	GO:0008138	protein tyrosine/serine/threonine phosphatase activity	3/270	44/18432	0.0264775	0.390073	0.364478	DUSP1/DUSP11/DUSP12	3	0.681818
MF	GO:0004715	non-membrane spanning protein tyrosine kinase activity	3/270	45/18432	0.0280697	0.390073	0.364478	CLK1/FER/JAK2	3	0.666667
MF	GO:0016879	ligase activity	3/270	48/18432	0.0331448	0.390073	0.364478	GLUL/PAICS/CTPS2	3	0.625
MF	GO:0140359	ABC-type transporter activity	3/270	49/18432	0.0349354	0.390073	0.364478	ABCA5/ABCB7/ABCG2	3	0.612245
MF	GO:0016538	cyclin-dependent protein serine/threonine kinase regulator activity	3/270	50/18432	0.0367751	0.390073	0.364478	CCNL1/CCNH/CCNG1	3	0.6
MF	GO:0061980	regulatory RNA binding	3/270	51/18432	0.0386637	0.390073	0.364478	HNRNPA1/PUM2/RBM4	3	0.588235
MF	GO:0008408	3'-5' exonuclease activity	3/270	55/18432	0.0466998	0.426325	0.398351	ERI2/PAN3/TATDN1	3	0.545455
MF	GO:1901682	sulfur compound transmembrane transporter activity	3/270	55/18432	0.0466998	0.426325	0.398351	SLC19A2/ABCG2/SLC25A12	3	0.545455
MF	GO:0015232	heme transmembrane transporter activity	2/270	10/18432	0.00890231	0.314089	0.293479	FLVCR1/ABCB7	2	2
MF	GO:0070878	primary miRNA binding	2/270	10/18432	0.00890231	0.314089	0.293479	DDX5/PUS10	2	2
MF	GO:1990247	N6-methyladenosine-containing RNA binding	2/270	10/18432	0.00890231	0.314089	0.293479	YTHDC2/HNRNPC	2	2
MF	GO:1901474	azole transmembrane transporter activity	2/270	11/18432	0.0107761	0.326157	0.304756	SLC19A2/SLC38A3	2	1.81818
MF	GO:0016423	tRNA (guanine) methyltransferase activity	2/270	13/18432	0.014991	0.34512	0.322475	THUMPD2/TRMT11	2	1.53846
MF	GO:0097157	pre-mRNA intronic binding	2/270	13/18432	0.014991	0.34512	0.322475	TARDBP/RBM4	2	1.53846
MF	GO:0022858	alanine transmembrane transporter activity	2/270	15/18432	0.0197961	0.390073	0.364478	SLC38A2/SLC38A3	2	1.33333
MF	GO:0015172	acidic amino acid transmembrane transporter activity	2/270	17/18432	0.0251539	0.390073	0.364478	SLC38A2/SLC25A12	2	1.17647
MF	GO:0140693	molecular condensate scaffold activity	2/270	17/18432	0.0251539	0.390073	0.364478	TARDBP/HNRNPA1	2	1.17647
MF	GO:0015174	basic amino acid transmembrane transporter activity	2/270	18/18432	0.0280288	0.390073	0.364478	SLC38A9/SLC38A3	2	1.11111
MF	GO:0005283	amino acid:sodium symporter activity	2/270	19/18432	0.0310284	0.390073	0.364478	SLC38A2/SLC38A3	2	1.05263
MF	GO:0035014	phosphatidylinositol 3-kinase regulator activity	2/270	19/18432	0.0310284	0.390073	0.364478	CISH/WDR91	2	1.05263
MF	GO:0016018	cyclosporin A binding	2/270	20/18432	0.0341486	0.390073	0.364478	NKTR/PPWD1	2	1
MF	GO:0035173	histone kinase activity	2/270	20/18432	0.0341486	0.390073	0.364478	JAK2/RPS6KA5	2	1
MF	GO:0019200	carbohydrate kinase activity	2/270	21/18432	0.0373853	0.390073	0.364478	FGGY/RBKS	2	0.952381
