# Supplementary material for: Identification Exploring the Mechanism and Clinical Validation of Mitochondrial Dynamics-Related Genes in Membranous Nephropathy Based on Mendelian Randomization Study and Bioinformatics Analysis
Source: Biomedicines. 2025 Jun 17;13(6):1489. doi: 10.3390/biomedicines13061489 (PMC12191289; doi:10.3390/biomedicines13061489)
Supplement: Supplementary file 1 [file biomedicines-13-01489-s001.zip › Tables/Table S5.xlsx]

## Sheet: Supplementary Table 5
Table S5 10 KEGG pathways of MD-DEGs
	category	subcategory	ID	Description	GeneRatio	BgRatio	pvalue	p.adjust	qvalue	geneID	Count	richFactor
1	Genetic Information Processing	Replication and repair	hsa03420	Nucleotide excision repair	5/130	63/8843	0.00225889	0.338338	0.338338	CCNH/POLD3/POLR2H/XPA/POLE2	5	0.793651
2	Metabolism	Amino acid metabolism	hsa00220	Arginine biosynthesis	3/130	23/8843	0.004434	0.338338	0.338338	GLUL/NAGS/ARG1	3	1.30435
3	Genetic Information Processing	Transcription	hsa03040	Spliceosome	9/130	218/8843	0.00476532	0.338338	0.338338	DDX5/HNRNPA1/THOC1/HNRNPC/NCBP1/RBMX/SNRNP70/MAGOHB/SNRPF	9	0.412844
4	Genetic Information Processing	Chromosome	hsa03083	Polycomb repressive complex	5/130	83/8843	0.00739413	0.393737	0.393737	OGT/SCML1/MBD5/L3MBTL3/PCGF6	5	0.60241
5	Genetic Information Processing	Replication and repair	hsa03030	DNA replication	3/130	36/8843	0.0155658	0.628134	0.628134	POLD3/POLE2/POLA1	3	0.833333
6	Genetic Information Processing	Translation	hsa03015	mRNA surveillance pathway	5/130	103/8843	0.0176939	0.628134	0.628134	TARDBP/PNN/NCBP1/PPP2R1B/MAGOHB	5	0.485437
7	Genetic Information Processing	Translation	hsa03013	Nucleocytoplasmic transport	5/130	108/8843	0.0212709	0.637347	0.637347	PNN/THOC1/NCBP1/XPO4/MAGOHB	5	0.462963
8	Environmental Information Processing	Membrane transport	hsa02010	ABC transporters	3/130	45/8843	0.0281302	0.637347	0.637347	ABCA5/ABCB7/ABCG2	3	0.666667
9	Cellular Processes	Cell growth and death	hsa04110	Cell cycle	6/130	158/8843	0.0288252	0.637347	0.637347	ANAPC4/STAG2/CCNH/ESCO1/TFDP2/PPP2R1B	6	0.379747
10	Human Diseases	Drug resistance: antineoplastic	hsa01521	EGFR tyrosine kinase inhibitor resistance	4/130	80/8843	0.0299224	0.637347	0.637347	BCL2L11/IL6R/JAK2/PLCG2	4	0.5
