# Supplementary material for: Identification Exploring the Mechanism and Clinical Validation of Mitochondrial Dynamics-Related Genes in Membranous Nephropathy Based on Mendelian Randomization Study and Bioinformatics Analysis
Source: Biomedicines. 2025 Jun 17;13(6):1489. doi: 10.3390/biomedicines13061489 (PMC12191289; doi:10.3390/biomedicines13061489)
Supplement: Supplementary file 1 [file biomedicines-13-01489-s001.zip › Tables/Table S6.xlsx]

## Sheet: Supplementary Table 6
Table S6 MR randomization analysis results of different exposure factors
	id.exposure	id.outcome	outcome	exposure	method	nsnp	b	se	pval	lo_ci	up_ci	or	or_lci95	or_uci95	SYMBOL	ENSEMBL
MYO9A	eqtl-a-ENSG00000066933	ebi-a-GCST010005	Membranous nephropathy || id:ebi-a-GCST010005	|| id:eqtl-a-ENSG00000066933	Inverse variance weighted	6	-0.40069	0.0846295	2.19454e-06	-0.566564	-0.234816	0.669858	0.567472	0.790717	MYO9A	ENSG00000066933
MTIF2	eqtl-a-ENSG00000085760	ebi-a-GCST010005	Membranous nephropathy || id:ebi-a-GCST010005	|| id:eqtl-a-ENSG00000085760	Inverse variance weighted	3	-0.596152	0.285428	0.0367412	-1.15559	-0.036714	0.550927	0.314872	0.963952	MTIF2	ENSG00000085760
USP40	eqtl-a-ENSG00000085982	ebi-a-GCST010005	Membranous nephropathy || id:ebi-a-GCST010005	|| id:eqtl-a-ENSG00000085982	Inverse variance weighted	5	0.117287	0.0530049	0.0269137	0.0133979	0.221177	1.12444	1.01349	1.24754	USP40	ENSG00000085982
ZFAND1	eqtl-a-ENSG00000104231	ebi-a-GCST010005	Membranous nephropathy || id:ebi-a-GCST010005	|| id:eqtl-a-ENSG00000104231	Inverse variance weighted	5	0.414077	0.136073	0.00234195	0.147374	0.68078	1.51297	1.15879	1.97542	ZFAND1	ENSG00000104231
FNBP4	eqtl-a-ENSG00000109920	ebi-a-GCST010005	Membranous nephropathy || id:ebi-a-GCST010005	|| id:eqtl-a-ENSG00000109920	Inverse variance weighted	12	0.246234	0.0872373	0.00476396	0.0752488	0.417219	1.2792	1.07815	1.51774	FNBP4	ENSG00000109920
BAZ2B	eqtl-a-ENSG00000123636	ebi-a-GCST010005	Membranous nephropathy || id:ebi-a-GCST010005	|| id:eqtl-a-ENSG00000123636	Inverse variance weighted	16	-0.235693	0.0649805	0.000286588	-0.363054	-0.108331	0.790023	0.695549	0.897331	BAZ2B	ENSG00000123636
GPR18	eqtl-a-ENSG00000125245	ebi-a-GCST010005	Membranous nephropathy || id:ebi-a-GCST010005	|| id:eqtl-a-ENSG00000125245	Inverse variance weighted	7	0.42156	0.119441	0.000416435	0.187456	0.655664	1.52434	1.20618	1.92642	GPR18	ENSG00000125245
TIGD7	eqtl-a-ENSG00000140993	ebi-a-GCST010005	Membranous nephropathy || id:ebi-a-GCST010005	|| id:eqtl-a-ENSG00000140993	Inverse variance weighted	4	0.725026	0.284447	0.0108065	0.167509	1.28254	2.06478	1.18236	3.60579	TIGD7	ENSG00000140993
NFKBIZ	eqtl-a-ENSG00000144802	ebi-a-GCST010005	Membranous nephropathy || id:ebi-a-GCST010005	|| id:eqtl-a-ENSG00000144802	Inverse variance weighted	12	-0.228351	0.0889193	0.0102268	-0.402632	-0.0540687	0.795845	0.668558	0.947367	NFKBIZ	ENSG00000144802
OSGIN2	eqtl-a-ENSG00000164823	ebi-a-GCST010005	Membranous nephropathy || id:ebi-a-GCST010005	|| id:eqtl-a-ENSG00000164823	Inverse variance weighted	12	-0.253148	0.0724131	0.000472485	-0.395078	-0.111218	0.776353	0.673628	0.894743	OSGIN2	ENSG00000164823
NOC3L	eqtl-a-ENSG00000173145	ebi-a-GCST010005	Membranous nephropathy || id:ebi-a-GCST010005	|| id:eqtl-a-ENSG00000173145	Inverse variance weighted	9	0.126115	0.0408297	0.00200967	0.0460885	0.206141	1.13441	1.04717	1.22893	NOC3L	ENSG00000173145
RTTN	eqtl-a-ENSG00000176225	ebi-a-GCST010005	Membranous nephropathy || id:ebi-a-GCST010005	|| id:eqtl-a-ENSG00000176225	Inverse variance weighted	8	-0.543302	0.181407	0.002745	-0.898859	-0.187745	0.580827	0.407034	0.828826	RTTN	ENSG00000176225
WDR73	eqtl-a-ENSG00000177082	ebi-a-GCST010005	Membranous nephropathy || id:ebi-a-GCST010005	|| id:eqtl-a-ENSG00000177082	Inverse variance weighted	8	0.702077	0.13738	3.21325e-07	0.432813	0.971341	2.01794	1.54159	2.64149	WDR73	ENSG00000177082
PPIL3	eqtl-a-ENSG00000240344	ebi-a-GCST010005	Membranous nephropathy || id:ebi-a-GCST010005	|| id:eqtl-a-ENSG00000240344	Inverse variance weighted	24	0.0677138	0.023712	0.00429458	0.0212382	0.114189	1.07006	1.02147	1.12096	PPIL3	ENSG00000240344
