# Supplementary material for: Identification Exploring the Mechanism and Clinical Validation of Mitochondrial Dynamics-Related Genes in Membranous Nephropathy Based on Mendelian Randomization Study and Bioinformatics Analysis
Source: Biomedicines. 2025 Jun 17;13(6):1489. doi: 10.3390/biomedicines13061489 (PMC12191289; doi:10.3390/biomedicines13061489)
Supplement: Supplementary file 1 [file biomedicines-13-01489-s001.zip › Tables/Table S7.xlsx]

## Sheet: Supplementary Table 7
Table S7 Heterogeneity test results of exposure factors
SYMBOL	Q	Q-df	Q-pval
MYO9A	0.085	5	1
MTIF2	1.072	2	0.585
USP40	2.386	4	0.665
ZFAND1	0.869	4	0.929
FNBP4	3.165	11	0.988
BAZ2B	37.805	15	0.001
GPR18	6.963	6	0.324
TIGD7	2.234	3	0.525
NFKBIZ	7.132	11	0.788
OSGIN2	8.197	11	0.696
NOC3L	1.866	8	0.985
RTTN	0.297	7	1
WDR73	4.516	7	0.719
PPIL3	8.777	23	0.997
