# Supplementary material for: Identification Exploring the Mechanism and Clinical Validation of Mitochondrial Dynamics-Related Genes in Membranous Nephropathy Based on Mendelian Randomization Study and Bioinformatics Analysis
Source: Biomedicines. 2025 Jun 17;13(6):1489. doi: 10.3390/biomedicines13061489 (PMC12191289; doi:10.3390/biomedicines13061489)
Supplement: Supplementary file 1 [file biomedicines-13-01489-s001.zip › Tables/Table S8.xlsx]

## Sheet: Supplementary Table 8
Table S8 Multilevel pleiotropy test results of exposure factors
SYMBOL	egger_intercept	se	P-val
MYO9A	-0.017	0.069	0.817
MTIF2	-0.022	0.132	0.896
USP40	-0.053	0.041	0.293
ZFAND1	0	0.105	0.998
FNBP4	0.011	0.045	0.816
BAZ2B	-0.003	0.039	0.942
GPR18	0.177	0.122	0.205
TIGD7	0.027	0.057	0.68
NFKBIZ	-0.054	0.029	0.093
OSGIN2	0.012	0.026	0.653
NOC3L	0.022	0.072	0.774
RTTN	-0.022	0.044	0.636
WDR73	0.025	0.048	0.619
PPIL3	-0.101	0.064	0.16
