# Supplementary material for: Identification Exploring the Mechanism and Clinical Validation of Mitochondrial Dynamics-Related Genes in Membranous Nephropathy Based on Mendelian Randomization Study and Bioinformatics Analysis
Source: Biomedicines. 2025 Jun 17;13(6):1489. doi: 10.3390/biomedicines13061489 (PMC12191289; doi:10.3390/biomedicines13061489)
Supplement: Supplementary file 1 [file biomedicines-13-01489-s001.zip › Tables/Table S9.xlsx]

## Sheet: Supplementary Table 9
Table S9 Steiger reversed causality test results of exposure factors
SYMBOL	steiger_pval	correct_causal_direction
MYO9A	3.84e-78	TRUE
MTIF2	2.18e-31	TRUE
USP40	0	TRUE
ZFAND1	4.81e-60	TRUE
FNBP4	3.36e-54	TRUE
BAZ2B	1.03e-220	TRUE
GPR18	3.13e-25	TRUE
TIGD7	7.57e-05	TRUE
NFKBIZ	1.43e-57	TRUE
OSGIN2	2.11e-77	TRUE
NOC3L	2.41e-254	TRUE
RTTN	1.68e-10	TRUE
WDR73	2.69e-19	TRUE
PPIL3	0	TRUE
